# Supplementary material for: The Rhizobacterium Pseudomonas alcaligenes AVO110 Induces the Expression of Biofilm-Related Genes in Response to Rosellinia necatrix Exudates
Source: Microorganisms. 2021 Jun 25;9(7):1388. doi: 10.3390/microorganisms9071388 (PMC8304167; doi:10.3390/microorganisms9071388)
Supplement: Supplementary file 1 [file microorganisms-09-01388-s001.zip]

Archive with 1 entries (1 files):
- microorganisms-1253869-SI.pdf
